# Supplementary material for: Effects of Freeze–Thaw Cycles on Uptake Preferences of Plants for Nutrient: A Review
Source: Plants (Basel). 2025 Apr 4;14(7):1122. doi: 10.3390/plants14071122 (PMC11991290; doi:10.3390/plants14071122)
Supplement: Supplementary file 1 [file plants-14-01122-s001.zip]

Archive with 1 entries (1 files):
- plants-3527560-supplementary.xls
