# Supplementary material for: Effects of Freeze–Thaw Cycles on Uptake Preferences of Plants for Nutrient: A Review
Source: Plants (Basel). 2025 Apr 4;14(7):1122. doi: 10.3390/plants14071122 (PMC11991290; doi:10.3390/plants14071122)
Supplement: Supplementary file 1 [file plants-14-01122-s001.zip › plants-3527560-supplementary.xls]

## Sheet: Table S1 information
Plants Supporting Information
Table S1: Plant nitrogen uptake preference in natural ecosystems at the global scale
Longitude	Site longitude
Latitude	Site latitude
MAP	Mean annual precipitation
MAT	Mean annual temperature

## Sheet: Supplementary Table S1
Table S1	Data file including the variables and references related to plant nitrogen uptake preference. Detailed information of variables used in this dataset: Longitude, site longitude; Latitude, site latitude; MAP, mean annual precipitation; MAT, mean annual temperature; Method, experiment method (field or pot); Intact root (Yes or No), root type (intact root or not); Ammonium-N relative contribution, pl…
References	Longitude	Latitude	MAP	MAT	Ecosystem	Climatic regions	Plant functional types	Method	Injection (Yes or No)	Intact root (Yes or No)	Ammonium-N relative contribution	Nitrate-N relative contribution	Glycine-N relative contribution
Aanderud et al., 2009	238.717	39.25	906	16.5	NA	NA	NA	Pot	Yes	Yes	27.62	28.81	43.57
Aanderud et al., 2009	238.717	39.25	906	16.5	NA	NA	NA	Pot	Yes	Yes	21.75	30.85	47.4
Aanderud et al., 2009	238.717	39.25	906	16.5	NA	NA	NA	Pot	Yes	Yes	20.67	44.85	34.47
Aanderud et al., 2009	238.717	39.25	906	16.5	NA	NA	NA	Pot	Yes	Yes	22.92	51.57	25.51
Andersen et al., 2013	277.767	8.217	4290	20.5	NA	NA	NA	Pot	Yes	Yes	30.71	25.9	43.39
Andersen et al., 2013	277.767	8.217	4290	20.5	NA	NA	NA	Pot	Yes	Yes	29	36.73	34.27
Andersen et al., 2013	277.767	8.217	4290	20.5	NA	NA	NA	Pot	Yes	Yes	36.87	22.75	40.37
Andersen et al., 2013	277.767	8.217	4290	20.5	NA	NA	NA	Pot	Yes	Yes	36.36	35.42	28.23
Andersen et al., 2013	277.767	8.217	4290	20.5	NA	NA	NA	Pot	Yes	Yes	30.58	28.27	41.15
Andersen et al., 2013	277.767	8.217	4290	20.5	NA	NA	NA	Pot	Yes	Yes	28.7	24.5	46.8
Andersen et al., 2017	277.758	8.757	6000	20	Forest	(Sub)tropical	Broadleaf deciduous	Field	Yes	Yes	42.26	38.54	19.2
Andersen et al., 2017	277.758	8.757	6000	20	Forest	(Sub)tropical	Broadleaf evergreen	Field	Yes	Yes	46.96	45.6	7.44
Andersen et al., 2017	277.758	8.757	6000	20	Forest	(Sub)tropical	Broadleaf deciduous	Field	Yes	Yes	51.63	41.5	6.86
Ashton et al., 2010	254.417	40.05	900	-3	Tundra	Alpine	Non woody	Field	Yes	Yes	23.7	55.39	20.92
Ashton et al., 2010	254.417	40.05	900	-3	Tundra	Alpine	Non woody	Field	Yes	Yes	8.12	69.73	22.15
Ashton et al., 2010	254.417	40.05	900	-3	Tundra	Alpine	Non woody	Field	Yes	Yes	7.99	64.47	27.53
Ashton et al., 2010	254.417	40.05	900	-3	Tundra	Alpine	Non woody	Field	Yes	Yes	27.85	50.36	21.8
Averill et al., 2011	250.661	44.231	516	12.8	Forest	Temperate	Broadleaf deciduous	Field	Yes	Yes	30.99	8.29	60.71
Averill et al., 2011	250.661	44.231	516	10.3	Forest	Temperate	Broadleaf deciduous	Field	Yes	Yes	11.38	5.47	83.16
Boczulak et al., 2014	241.942	50.856	1432	3.6	NA	NA	NA	Pot	No	Yes	45.16	21.96	32.88
Boczulak et al., 2014	234.931	51.15	988	5.8	NA	NA	NA	Pot	No	Yes	41.56	26.88	31.55
Boczulak et al., 2014	238.914	50.967	545	2.4	NA	NA	NA	Pot	No	Yes	37.67	37.67	24.66
Cheng, 2004	238.717	39.25	700	15	NA	NA	NA	Pot	Yes	Yes	46.42	29.51	24.07
Cheng, 2004	238.717	39.25	700	15	NA	NA	NA	Pot	Yes	Yes	29.51	26.64	43.85
Cheng, 2004	238.717	39.25	700	15	NA	NA	NA	Pot	Yes	Yes	28.35	49.65	22
Clemmensen et al., 2008	18.825	68.346	300	0.5	Tundra	Arctic	Shrub	Field	Yes	Yes	63.15	17.31	19.54
Clemmensen et al., 2008	18.843	68.342	300	0.5	Tundra	Arctic	Shrub	Field	Yes	Yes	52.14	33.48	14.39
Finzi et al., 2005	286.75	42	1330	7	NA	NA	NA	Pot	No	No	76.39	9.62	13.99
Gallet-Budynek et al., 2009	286.8	42	1330	7	Forest	Temperate	Broadleaf deciduous	Field	Yes	Yes	55.51	21.63	22.86
Gallet-Budynek et al., 2009	286.8	42	1330	7	Forest	Temperate	Broadleaf deciduous	Field	Yes	Yes	40.99	30.43	28.59
Gallet-Budynek et al., 2009	286.8	42	1330	7	Forest	Temperate	Broadleaf deciduous	Field	Yes	Yes	26.65	29.71	43.64
Gallet-Budynek et al., 2009	286.8	42	1330	7	Forest	Temperate	Broadleaf deciduous	Field	Yes	Yes	42.09	38.15	19.76
Gao et al., 2014	101.6	32.333	718	0.6	Other	Alpine	Non woody	Field	Yes	Yes	44.79	44.97	10.25
Gao et al., 2014	101.6	32.333	718	0.6	Other	Alpine	Non woody	Field	Yes	Yes	15.44	55.97	28.59
Gao et al., 2014	101.6	32.333	718	0.6	Other	Alpine	Non woody	Field	Yes	Yes	44.59	19.51	35.91
Gao et al., 2014	101.6	32.333	718	0.6	Other	Alpine	Non woody	Field	Yes	Yes	22.9	52.38	24.72
Gao et al., 2014	101.6	32.333	718	0.6	Other	Alpine	Non woody	Field	Yes	Yes	46.04	38.11	15.85
Gao et al., 2014	101.6	32.333	718	0.6	Other	Alpine	Non woody	Field	Yes	Yes	51.68	40.34	7.99
Gao et al., 2020	127.067	45.4	629	2.8	Forest	Temperate	Broadleaf deciduous	Field	Yes	Yes	22.13	21.21	56.66
Gao et al., 2020	127.067	45.4	629	2.8	Forest	Temperate	Broadleaf deciduous	Field	Yes	Yes	33.73	16.1	50.17
Gao et al., 2020	127.067	45.4	629	2.8	Forest	Temperate	Broadleaf deciduous	Field	Yes	Yes	27.11	36.98	35.91
Gao et al., 2020	127.067	45.4	629	2.8	Forest	Temperate	Shrub	Field	Yes	Yes	28.7	39.53	31.77
Gao et al., 2020	127.067	45.4	629	2.8	Forest	Temperate	Non woody	Field	Yes	Yes	39.21	19.68	41.11
Gao et al., 2020	123.567	51.917	500	-4.7	Forest	Temperate	Conifer	Field	Yes	Yes	7.44	63.62	28.94
Gao et al., 2020	123.567	51.917	500	-4.7	Forest	Temperate	Broadleaf deciduous	Field	Yes	Yes	17.96	57.67	24.37
Gao et al., 2020	123.567	51.917	500	-4.7	Forest	Temperate	Shrub	Field	Yes	Yes	51.34	35.45	13.21
Gao et al., 2020	123.567	51.917	500	-4.7	Forest	Temperate	Shrub	Field	Yes	Yes	62.8	30.5	6.7
Gao et al., 2020	123.567	51.917	500	-4.7	Forest	Temperate	Non woody	Field	Yes	Yes	49.38	27.49	23.13
Guo et al., 2020	102.583	31.583	800	8.9	Forest	Temperate	Conifer	Field	Yes	Yes	21.47	72.52	6.02
Henry et al., 2003	265.567	58.717	409	-1.5	Other	Arctic	Non woody	Field	Yes	Yes	42.78	29.53	27.69
Henry et al., 2003	265.72	58.43	416	-6.1	NA	NA	NA	Pot	No	No	68.67	11	20.33
Henry et al., 2003	265.72	58.43	416	-6.1	NA	NA	NA	Pot	No	No	73.17	11.7	15.14
Henry et al., 2003	265.72	58.43	416	-6.1	NA	NA	NA	Pot	No	No	85.8	9.7	4.51
Hong et al., 2017	88.7	30.95	300	0	Grassland	Alpine	Non woody	Field	Yes	Yes	27.58	51.82	20.6
Hong et al., 2017	88.7	30.95	300	0	Grassland	Alpine	Non woody	Field	Yes	Yes	21.89	58.16	19.96
Hong et al., 2017	88.7	30.95	300	0	Grassland	Alpine	Non woody	Field	Yes	Yes	32.66	51.42	15.92
Hong et al., 2017	88.7	30.95	300	0	Grassland	Alpine	Non woody	Field	Yes	Yes	55.56	26.85	17.59
Hong et al., 2017	88.7	30.95	300	0	Grassland	Alpine	Non woody	Field	Yes	Yes	28.74	58.45	12.82
Hong et al., 2017	88.7	30.95	300	0	Grassland	Alpine	Non woody	Field	Yes	Yes	35.53	32.97	31.5
Hong et al., 2017	88.7	30.95	300	0	Grassland	Alpine	Non woody	Field	Yes	Yes	29.33	57.67	13
Hong et al., 2017	88.7	30.95	300	0	Grassland	Alpine	Non woody	Field	Yes	Yes	17.81	31.51	50.69
Hong et al., 2017	88.7	30.95	300	0	Grassland	Alpine	Non woody	Field	Yes	Yes	20	36	44
Hong et al., 2017	88.7	30.95	300	0	Grassland	Alpine	Non woody	Field	Yes	Yes	32.41	28.24	39.35
Hong et al., 2017	88.7	30.95	300	0	Grassland	Alpine	Non woody	Field	Yes	Yes	21.12	65.63	13.25
Hong et al., 2017	88.7	30.95	300	0	Grassland	Alpine	Non woody	Field	Yes	Yes	37.17	42.62	20.22
Hong et al., 2017	88.7	30.95	300	0	Grassland	Alpine	Non woody	Field	Yes	Yes	31.48	41.3	27.21
Hu et al., 2019	NA	NA	NA	NA	NA	NA	NA	Pot	No	Yes	72.69	18.05	9.26
Hu et al., 2019	NA	NA	NA	NA	NA	NA	NA	Pot	No	Yes	69.59	22.11	8.3
Hu et al., 2019	NA	NA	NA	NA	NA	NA	NA	Pot	No	Yes	63.29	31.01	5.7
Hu et al., 2019	NA	NA	NA	NA	NA	NA	NA	Pot	No	Yes	66.46	23.42	10.13
Jacob et al., 2014	10.5	51.067	590	7.7	Forest	Temperate	Broadleaf deciduous	Field	No	Yes	47.71	51.61	0.68
Jacob et al., 2014	10.5	51.067	590	7.7	Forest	Temperate	Broadleaf deciduous	Field	No	Yes	8.31	91.24	0.46
Jacob et al., 2014	10.5	51.067	590	7.7	Forest	Temperate	Broadleaf deciduous	Field	No	Yes	31.46	68.09	0.45
Jacob et al., 2014	10.5	51.067	590	7.7	Forest	Temperate	Broadleaf deciduous	Field	No	Yes	32.97	66.6	0.43
Jacob et al., 2014	10.5	51.067	590	7.7	Forest	Temperate	Broadleaf deciduous	Field	No	Yes	16.57	83.31	0.13
Jiang et al., 2015	91.2	30.517	406	-2.1	Grassland	Alpine	Non woody	Field	Yes	Yes	34.04	35.11	30.85
Jiang et al., 2015	91.2	30.517	406	-2.1	Grassland	Alpine	Non woody	Field	Yes	Yes	60	5	35
Jiang et al., 2015	91.2	30.517	406	-2.1	Grassland	Alpine	Non woody	Field	Yes	Yes	21.75	35.67	42.59
Jiang et al., 2015	91.2	30.517	406	-2.1	Grassland	Alpine	Non woody	Field	Yes	Yes	62.19	14.66	23.15
Jiang et al., 2015	91.2	30.517	406	-2.1	Grassland	Alpine	Non woody	Field	Yes	Yes	65.56	20.77	13.68
Jiang et al., 2015	91.2	30.517	406	-2.1	Grassland	Alpine	Non woody	Field	Yes	Yes	50.69	21.15	28.16
Jiang et al., 2015	91.2	30.517	406	-2.1	Grassland	Alpine	Non woody	Field	Yes	Yes	23.88	27.62	48.51
Jiang et al., 2015	91.2	30.517	406	-2.1	Grassland	Alpine	Non woody	Field	Yes	Yes	22.25	69.52	8.23
Jiang et al., 2017	91.2	30.517	400	-2.1	Grassland	Alpine	Non woody	Field	Yes	Yes	34.2	35.77	30.04
Jiang et al., 2017	91.2	30.517	400	-2.1	Grassland	Alpine	Non woody	Field	Yes	Yes	31.22	24.23	44.56
Jiang et al., 2017	91.2	30.517	400	-2.1	Grassland	Alpine	Non woody	Field	Yes	Yes	54.38	34.1	11.52
Jiang et al., 2017	91.2	30.517	400	-2.1	Grassland	Alpine	Non woody	Field	Yes	Yes	46.03	31.32	22.66
Jiang et al., 2017	91.2	30.517	400	-2.1	Grassland	Alpine	Non woody	Field	Yes	Yes	41.31	21.77	36.92
Jiang et al., 2017	91.2	30.517	400	-2.1	Grassland	Alpine	Non woody	Field	Yes	Yes	11.71	85.35	2.93
Jiang et al., 2018	101.2	37.617	560	-1.7	Grassland	Alpine	Non woody	Field	Yes	Yes	30.45	23.67	45.88
Jiang et al., 2018	101.2	37.617	560	-1.7	Grassland	Alpine	Non woody	Field	Yes	Yes	34.49	47.46	18.05
Jiang et al., 2018	101.2	37.617	560	-1.7	Grassland	Alpine	Non woody	Field	Yes	Yes	22.7	53.92	23.38
Jiang et al., 2018	101.2	37.617	560	-1.7	Grassland	Alpine	Non woody	Field	Yes	Yes	19.27	37.49	43.23
Kahmen et al., 2009	143.75	-37.817	700	18	Forest	Temperate	Broadleaf evergreen	Field	Yes	Yes	89.85	4.63	5.52
Kahmen et al., 2009	143.75	-37.817	700	18	Forest	Temperate	Conifer	Field	Yes	Yes	90.84	3.89	5.27
Kahmen et al., 2009	143.75	-37.817	700	18	Forest	Temperate	Broadleaf evergreen	Field	Yes	Yes	47.65	4.96	47.4
Kahmen et al., 2009	143.75	-37.817	700	18	Forest	Temperate	Conifer	Field	Yes	Yes	7.64	0.52	91.84
Kang, 2016	100.65	35.15	429.8	0.2	Grassland	Alpine	Non woody	Field	Yes	Yes	21.05	55.36	23.59
Kang, 2016	100.65	35.15	429.8	0.2	Grassland	Alpine	Non woody	Field	Yes	Yes	33.44	42	24.56
Kang, 2016	100.65	35.15	429.8	0.2	Grassland	Alpine	Non woody	Field	Yes	Yes	29.71	47.73	22.56
Kang, 2016	100.65	35.15	429.8	0.2	Grassland	Alpine	Non woody	Field	Yes	Yes	33.33	50.35	16.32
Kang, 2016	100.65	35.15	429.8	0.2	Grassland	Alpine	Non woody	Field	Yes	Yes	32.92	43.25	23.83
Kang, 2016	100.65	35.15	429.8	0.2	Grassland	Alpine	Non woody	Field	Yes	Yes	36.48	39.9	23.62
Kang, 2016	100.65	35.15	429.8	0.2	Grassland	Alpine	Non woody	Field	Yes	Yes	52.33	35.46	12.21
Kang, 2016	100.65	35.15	429.8	0.2	Grassland	Alpine	Non woody	Field	Yes	Yes	29.82	46.51	23.68
Kang, 2016	100.65	35.15	429.8	0.2	Grassland	Alpine	Non woody	Field	Yes	Yes	51.39	29.38	19.23
Kang, 2016	100.65	35.15	429.8	0.2	Grassland	Alpine	Non woody	Field	Yes	Yes	35.42	20.46	44.12
Li et al., 2015	115.067	26.733	1542	17.9	Forest	(Sub)tropical	Conifer	Field	No	Yes	81.1	11.97	6.94
Li et al., 2015	115.067	26.733	1542	17.9	Forest	(Sub)tropical	Conifer	Field	No	Yes	82.41	7.23	10.36
Li et al., 2015	115.067	26.733	1542	17.9	Forest	(Sub)tropical	Broadleaf evergreen	Field	No	Yes	78.46	16.6	4.94
Li et al., 2015	115.067	26.733	1542	17.9	Forest	(Sub)tropical	Broadleaf deciduous	Field	No	Yes	84	12.85	3.14
Li et al., 2015	115.067	26.733	1542	17.9	Forest	(Sub)tropical	Broadleaf evergreen	Field	No	Yes	78.64	17.25	4.11
Li et al., 2015	115.067	26.733	1542	17.9	Forest	(Sub)tropical	Broadleaf evergreen	Field	No	Yes	79.51	15	5.49
Li et al., 2015	115.067	26.733	1542	17.9	Forest	(Sub)tropical	Conifer	Field	No	Yes	81.15	14.2	4.66
Li et al., 2015	115.067	26.733	1542	17.9	Forest	(Sub)tropical	Broadleaf evergreen	Field	No	Yes	83.34	13.05	3.62
Li et al., 2015	115.067	26.733	1542	17.9	Forest	(Sub)tropical	Broadleaf evergreen	Field	No	Yes	80.25	14.36	5.4
Liu, 2022	90.033	31.433	310	-1.1	Grassland	Alpine	Non woody	Field	Yes	Yes	14	77.82	8.18
Liu, 2022	90.033	31.433	310	-1.1	Grassland	Alpine	Non woody	Field	Yes	Yes	26.16	63.96	9.88
Liu, 2022	91.483	31.6	406	-2.1	Grassland	Alpine	Non woody	Field	Yes	Yes	19.02	76.56	4.42
Liu, 2022	91.483	31.6	406	-2.1	Grassland	Alpine	Non woody	Field	Yes	Yes	38.05	53.91	8.04
Liu, 2022	102.883	34.967	630	1.1	Grassland	Alpine	Non woody	Field	Yes	Yes	49.56	45.08	5.37
Liu, 2022	102.883	34.967	630	1.1	Grassland	Alpine	Non woody	Field	Yes	Yes	23.96	72.62	3.42
Liu, 2022	102.883	34.967	630	1.1	Grassland	Alpine	Non woody	Field	Yes	Yes	24.68	70.58	4.74
Liu, 2022	101.317	37.617	600	-1.7	Grassland	Alpine	Non woody	Field	Yes	Yes	34.59	62.4	3.01
Liu, 2022	101.317	37.617	600	-1.7	Grassland	Alpine	Non woody	Field	Yes	Yes	30.31	67.33	2.36
Liu, 2022	116.283	42.033	385	2.1	Grassland	Temperate	Non woody	Field	Yes	Yes	5.15	90.21	4.64
Liu, 2022	116.283	42.033	385	2.1	Grassland	Temperate	Non woody	Field	Yes	Yes	5.72	89.03	5.25
Liu, 2022	114.067	42.883	223	2	Grassland	Temperate	Non woody	Field	Yes	Yes	29.25	48.45	22.31
Liu, 2022	114.067	42.883	223	2	Grassland	Temperate	Non woody	Field	Yes	Yes	55.11	38.63	6.26
Liu, 2022	116.45	44.183	295	1.8	Grassland	Temperate	Non woody	Field	Yes	Yes	6.39	86.98	6.63
Liu, 2022	116.45	44.183	295	1.8	Grassland	Temperate	Non woody	Field	Yes	Yes	5.94	87.28	6.79
Liu, 2022	120.117	49.35	308	-2.6	Grassland	Temperate	Non woody	Field	Yes	Yes	17.66	73.68	8.66
Liu, 2022	120.117	49.35	308	-2.6	Grassland	Temperate	Non woody	Field	Yes	Yes	9.08	78.69	12.23
Liu, 2022	120.117	49.35	308	-2.6	Grassland	Temperate	Non woody	Field	Yes	Yes	7.21	89.37	3.43
Liu et al., 2017	115.433	39.967	612	6.3	Forest	Temperate	Conifer	Field	No	Yes	70.16	6.2	23.64
Liu et al., 2017	115.433	39.967	612	6.3	Forest	Temperate	Broadleaf deciduous	Field	No	Yes	76.19	5.98	17.83
Liu et al., 2017	115.433	39.967	612	6.3	Forest	Temperate	Broadleaf deciduous	Field	No	Yes	69.96	7.39	22.66
Liu et al., 2017	115.433	39.967	612	6.3	Forest	Temperate	Broadleaf deciduous	Field	No	Yes	61.88	6.39	31.74
Liu et al., 2017	101.767	21.9	1493	21.8	Forest	(Sub)tropical	Broadleaf evergreen	Field	No	Yes	77.2	10.33	12.47
Liu et al., 2017	101.767	21.9	1493	21.8	Forest	(Sub)tropical	Broadleaf evergreen	Field	No	Yes	61.28	10.17	28.55
Liu et al., 2017	101.767	21.9	1493	21.8	Forest	(Sub)tropical	Broadleaf evergreen	Field	No	Yes	80.9	7.32	11.78
Liu et al., 2017	101.767	21.9	1493	21.8	Forest	(Sub)tropical	Broadleaf deciduous	Field	No	Yes	76.35	5.71	17.94
Liu et al., 2017	101.767	21.9	1493	21.8	Forest	(Sub)tropical	Broadleaf evergreen	Field	No	Yes	52.98	18.49	28.53
Liu et al., 2017	101.767	21.9	1493	21.8	Forest	(Sub)tropical	Broadleaf evergreen	Field	No	Yes	64.07	13.99	21.94
Liu et al., 2017	101.767	21.9	1493	21.8	Forest	(Sub)tropical	Broadleaf evergreen	Field	No	Yes	68.25	3.88	27.88
Liu et al., 2017	101.767	21.9	1493	21.8	Forest	(Sub)tropical	Broadleaf evergreen	Field	No	Yes	62.72	15.65	21.64
Liu et al., 2017	101.767	21.9	1493	21.8	Forest	(Sub)tropical	Broadleaf evergreen	Field	No	Yes	66.14	16.06	17.8
Liu et al., 2017	101.767	21.9	1493	21.8	Forest	(Sub)tropical	Broadleaf deciduous	Field	No	Yes	59.17	7.97	32.87
Liu et al., 2017	101.767	21.9	1493	21.8	Forest	(Sub)tropical	Broadleaf evergreen	Field	No	Yes	58.35	21.5	20.14
Liu et al., 2017	101.767	21.9	1493	21.8	Forest	(Sub)tropical	Broadleaf evergreen	Field	No	Yes	42.13	24.81	33.06
Liu et al., 2017	101.767	21.9	1493	21.8	Forest	(Sub)tropical	Broadleaf evergreen	Field	No	Yes	67.44	7.23	25.34
Liu et al., 2020a	115.058	26.741	1377.4	17.1	Forest	(Sub)tropical	Conifer	Field	No	Yes	57.87	4.66	37.47
Liu et al., 2020a	115.058	26.741	1377.4	17.1	Forest	(Sub)tropical	Broadleaf evergreen	Field	No	Yes	66.97	20.41	12.62
Liu et al., 2020a	115.058	26.741	1377.4	17.1	Forest	(Sub)tropical	Broadleaf evergreen	Field	No	Yes	70.55	15.79	13.66
Liu et al., 2020a	115.058	26.741	1377.4	17.1	Forest	(Sub)tropical	Shrub	Field	No	Yes	64.01	11.85	24.14
Liu et al., 2020a	115.058	26.741	1377.4	17.1	Forest	(Sub)tropical	Shrub	Field	No	Yes	68.23	12.09	19.69
Liu et al., 2020a	115.058	26.741	1377.4	17.1	Forest	(Sub)tropical	Non woody	Field	No	Yes	77.31	13.76	8.93
Liu et al., 2020a	115.058	26.741	1377.4	17.1	Forest	(Sub)tropical	Non woody	Field	No	Yes	62.82	7.33	29.84
Liu et al., 2018	101.767	21.9	1493	21.8	Forest	(Sub)tropical	Broadleaf evergreen	Field	No	Yes	75.42	4.7	19.88
Liu et al., 2018	101.767	21.9	1493	21.8	Forest	(Sub)tropical	Broadleaf evergreen	Field	No	Yes	54.02	5.69	40.29
Liu et al., 2018	101.767	21.9	1493	21.8	Forest	(Sub)tropical	Broadleaf evergreen	Field	No	Yes	57.78	4.77	37.45
McKane et al., 2002	210.28	68.63	180	9.3	Tundra	Arctic	Non woody	Field	Yes	Yes	13.27	76.53	10.2
McKane et al., 2002	210.28	68.63	180	9.3	Tundra	Arctic	Non woody	Field	Yes	Yes	4.11	22.13	73.77
McKane et al., 2002	210.28	68.63	180	9.3	Tundra	Arctic	Shrub	Field	Yes	Yes	40.26	7.79	51.95
McKane et al., 2002	210.28	68.63	180	9.3	Tundra	Arctic	Shrub	Field	Yes	Yes	56.96	13.92	29.11
McKane et al., 2002	210.28	68.63	180	9.3	Tundra	Arctic	Shrub	Field	Yes	Yes	52.5	10	37.5
Miller et al., 2002	254.417	40.05	553	2.1	NA	NA	NA	Pot	Yes	Yes	58.56	26.12	15.32
Miller et al., 2002	254.417	40.05	553	2.1	NA	NA	NA	Pot	Yes	Yes	28.26	41.54	30.2
Miller et al., 2002	254.417	40.05	553	2.1	NA	NA	NA	Pot	Yes	Yes	30.12	28.62	41.26
Miller et al., 2002	254.417	40.05	553	2.1	NA	NA	NA	Pot	Yes	Yes	29.73	39.21	31.07
Miller et al., 2002	254.417	40.05	553	2.1	NA	NA	NA	Pot	Yes	Yes	43.33	34.01	22.66
Miller et al., 2002	254.417	40.05	553	2.1	NA	NA	NA	Pot	Yes	Yes	39.31	38.71	21.98
Miller et al., 2002	254.417	40.05	553	2.1	NA	NA	NA	Pot	Yes	Yes	43.92	27.51	28.57
Miller et al., 2003	254.4	40.05	706	-0.6	NA	NA	NA	Pot	Yes	Yes	38.81	39.44	21.75
Miller et al., 2003	254.4	40.05	706	-0.6	NA	NA	NA	Pot	Yes	Yes	46.77	25.34	27.9
Miller et al., 2003	254.4	40.05	706	-0.6	NA	NA	NA	Pot	Yes	Yes	57.97	13.15	28.88
Miller et al., 2003	254.4	40.05	706	-0.6	NA	NA	NA	Pot	Yes	Yes	27	35.69	37.31
Miller et al., 2007	254.417	40.05	553	2.1	Tundra	Alpine	Non woody	Field	Yes	Yes	39.06	46.88	14.06
Miller et al., 2007	254.417	40.05	553	2.1	Tundra	Alpine	Non woody	Field	Yes	Yes	38.23	35.05	26.72
Miller et al., 2007	254.417	40.05	553	2.1	Tundra	Alpine	Non woody	Field	Yes	Yes	7.75	88	4.25
Nie et al., 2011	118.5	37.55	603	13.6	Other	NA	Non woody	Field	Yes	Yes	40.09	48.78	11.14
Nordin et al., 2001	18.5	64.65	570	1	Forest	Boreal	Non woody	Field	Yes	Yes	50.6	40.36	9.04
Nordin et al., 2001	18.5	64.65	570	1	Forest	Boreal	Shrub	Field	Yes	Yes	42.11	46.83	11.06
Nordin et al., 2001	18.5	64.65	570	1	Forest	Boreal	Non woody	Field	Yes	Yes	52.13	36.52	11.36
Nordin et al., 2004	210.4	68.633	238	-9.6	Tundra	Arctic	Non woody	Field	Yes	Yes	27.26	57.28	15.45
Nordin et al., 2004	210.4	68.633	238	-9.6	Tundra	Arctic	Shrub	Field	Yes	Yes	57.1	27.49	15.41
Nordin et al., 2004	210.4	68.633	238	-9.6	Tundra	Arctic	Shrub	Field	Yes	Yes	36.2	40.75	23.06
Nordin et al., 2004	210.4	68.633	238	-9.6	Tundra	Arctic	Non woody	Field	Yes	Yes	49.62	38.79	11.59
Nordin et al., 2004	210.4	68.633	238	-9.6	Tundra	Arctic	Non woody	Field	Yes	Yes	37.54	26.48	35.98
Nordin et al., 2004	210.4	68.633	238	-9.6	Tundra	Arctic	Shrub	Field	Yes	Yes	16.97	57.74	25.29
Nordin et al., 2004	210.4	68.633	238	-9.6	Tundra	Arctic	Shrub	Field	Yes	Yes	30.02	53.94	16.04
Nordin et al., 2004	210.4	68.633	238	-9.6	Tundra	Arctic	Non woody	Field	Yes	Yes	49.02	29.31	21.68
Ouyang et al., 2016	114.863	41.597	384.4	2.1	Grassland	Temperate	Non woody	Field	Yes	Yes	21.78	36.13	42.09
Ouyang et al., 2016	114.863	41.597	384.4	2.1	Grassland	Temperate	Non woody	Field	Yes	Yes	26.98	46.93	26.09
Ouyang et al., 2016	114.863	41.597	384.4	2.1	Grassland	Temperate	Non woody	Field	Yes	Yes	13.73	50.28	35.99
Paulding et al., 2010	144	-37	582	13.9	Forest	Temperate	Broadleaf evergreen	Field	No	Yes	67.59	1.83	30.59
Paulding et al., 2010	144	-37	582	13.9	Forest	Temperate	Broadleaf evergreen	Field	No	Yes	64.39	2.12	33.48
Paulding et al., 2010	144	-37	582	13.9	Forest	Temperate	Broadleaf evergreen	Field	No	Yes	58.72	4.47	36.82
Persson et al., 2003	19.767	64.233	621	1.8	Forest	Boreal	Non woody	Field	Yes	Yes	46.22	29.36	24.42
Persson et al., 2003	19.767	64.233	621	1.8	Forest	Boreal	Conifer	Field	Yes	Yes	29.73	31.26	39.01
Persson et al., 2003	19.767	64.233	621	1.8	Forest	Boreal	Shrub	Field	Yes	Yes	45.41	21.7	32.89
Pfautsch et al., 2009	145.717	-37.8	1800	10.5	NA	NA	NA	Pot	No	No	74.57	4.24	21.19
Pfautsch et al., 2009	145.733	-37.9	1600	10.5	NA	NA	NA	Pot	No	No	85.74	3.1	11.16
Pfautsch et al., 2009	145.733	-37.9	1600	10.5	NA	NA	NA	Pot	No	No	52.64	25.83	21.53
Schmidt et al., 1997	153	-26.85	1286	20.5	Other	(Sub)tropical	Shrub	Field	No	No	67.95	7.69	24.36
Schmidt et al., 1997	153	-26.85	1286	20.5	Other	(Sub)tropical	Shrub	Field	No	No	70.21	10.64	19.15
Schmidt et al., 1997	153	-26.85	1286	20.5	Other	(Sub)tropical	Shrub	Field	No	No	62.5	8.33	29.17
Schmidt et al., 1997	153	-26.85	1286	20.5	Other	(Sub)tropical	Non woody	Field	No	No	57.14	9.52	33.33
Schmidt et al., 1997	153	-26.85	1286	20.5	Other	(Sub)tropical	Broadleaf evergreen	Field	No	No	71.88	9.38	18.75
Schmidt et al., 1997	153	-26.85	1286	20.5	Other	(Sub)tropical	Broadleaf evergreen	Field	No	No	68.75	10.94	20.31
Schmidt et al., 1997	153	-26.85	1286	20.5	Other	(Sub)tropical	Broadleaf evergreen	Field	No	No	46.3	5.56	48.15
Schmidt et al., 1997	153	-26.85	1286	20.5	Other	(Sub)tropical	Shrub	Field	No	No	67.31	9.62	23.08
Schmidt et al., 1997	153	-26.85	1286	20.5	Other	(Sub)tropical	Non woody	Field	No	No	63.79	8.62	27.59
Scott et al., 2011	289.506	41.759	1164	10	Forest	Temperate	Broadleaf deciduous	Field	No	Yes	66.75	15.38	17.87
Scott et al., 2011	289.506	41.759	1164	10	Forest	Temperate	Broadleaf deciduous	Field	No	Yes	71.29	8.83	19.89
Sorensen et al., 2008	18.85	68.317	551	-0.5	Tundra	Arctic	Non woody	Field	Yes	Yes	39.84	40.65	19.51
Sorensen et al., 2008	18.85	68.317	551	-0.5	Tundra	Arctic	Shrub	Field	Yes	Yes	42.57	33.79	23.64
Sorensen et al., 2008	18.85	68.317	551	-0.5	Tundra	Arctic	Shrub	Field	Yes	Yes	42.03	31.65	26.31
Sorensen et al., 2008	18.85	68.317	551	-0.5	Tundra	Arctic	Non woody	Field	Yes	Yes	27.95	65.84	6.21
Sorensen et al., 2008	18.85	68.317	551	-0.5	Tundra	Arctic	Shrub	Field	Yes	Yes	39.19	51.82	9
Sorensen et al., 2008	18.85	68.317	551	-0.5	Tundra	Arctic	Shrub	Field	Yes	Yes	46.42	35.19	18.4
Stoelken et al., 2010	NA	NA	NA	NA	NA	NA	NA	Pot	No	Yes	51.06	12.48	36.46
Stoelken et al., 2010	NA	NA	NA	NA	NA	NA	NA	Pot	No	Yes	27.72	20.15	52.13
Tian et al., 2020	116.333	44.183	271.4	2.6	Grassland	Temperate	Non woody	Field	Yes	Yes	56.13	24.83	19.04
Tian et al., 2020	116.333	44.183	271.4	2.6	Grassland	Temperate	Non woody	Field	Yes	Yes	31.75	8.99	59.25
Wang et al., 2016	116.345	44.273	271.4	2.6	Grassland	Temperate	Non woody	Field	Yes	Yes	15.9	55.68	28.42
Wang et al., 2016	116.377	44.186	271.4	2.6	Grassland	Temperate	Non woody	Field	Yes	Yes	25.61	33.45	40.94
Wang et al., 2016	116.345	44.273	271.4	2.6	Grassland	Temperate	Non woody	Field	Yes	Yes	52.64	27.43	19.93
Wang et al., 2016	116.377	44.186	271.4	2.6	Grassland	Temperate	Non woody	Field	Yes	Yes	44.28	26.4	29.32
Wang et al., 2012	101.2	37.483	643	-1.7	Grassland	Alpine	Non woody	Field	Yes	Yes	20.03	28.25	51.72
Wang et al., 2012	101.2	37.483	643	-1.7	Grassland	Alpine	Non woody	Field	Yes	Yes	21.45	46.41	32.14
Wang et al., 2012	101.2	37.483	643	-1.7	Grassland	Alpine	Non woody	Field	Yes	Yes	13.28	55	31.72
Wang et al., 2012	101.2	37.483	643	-1.7	Grassland	Alpine	Non woody	Field	Yes	Yes	18.88	34.57	46.55
Wang et al., 2012	101.2	37.483	643	-1.7	Grassland	Alpine	Non woody	Field	Yes	Yes	18.63	48.71	32.66
Wang et al., 2012	101.2	37.483	643	-1.7	Grassland	Alpine	Non woody	Field	Yes	Yes	24.85	39.06	36.09
Wang et al., 2012	101.2	37.483	643	-1.7	Grassland	Alpine	Non woody	Field	Yes	Yes	20.34	40.67	39
Wang et al., 2012	101.2	37.483	643	-1.7	Grassland	Alpine	Non woody	Field	Yes	Yes	25.29	43.26	31.45
Wang et al., 2012	101.2	37.483	643	-1.7	Grassland	Alpine	Non woody	Field	Yes	Yes	29.53	34.16	36.31
Wang et al., 2012	101.2	37.483	643	-1.7	Grassland	Alpine	Non woody	Field	Yes	Yes	29.63	32.13	38.24
Wang et al., 2012	101.2	37.483	643	-1.7	Grassland	Alpine	Non woody	Field	Yes	Yes	13.73	22.53	63.73
Wang et al., 2012	101.2	37.483	643	-1.7	Grassland	Alpine	Non woody	Field	Yes	Yes	24.38	38.9	36.72
Wang et al., 2012	101.2	37.483	643	-1.7	Grassland	Alpine	Non woody	Field	Yes	Yes	21.66	40.99	37.35
Wang et al., 2014	101.383	37.75	513	-3.7	Grassland	Alpine	Non woody	Field	Yes	Yes	41.34	33.24	25.42
Wang et al., 2014	101.383	37.75	513	-3.7	Grassland	Alpine	Non woody	Field	Yes	Yes	43.22	22.38	34.4
Wang et al., 2014	101.383	37.75	513	-3.7	Grassland	Alpine	Non woody	Field	Yes	Yes	32.46	30.87	36.67
Wang et al., 2014	101.383	37.75	513	-3.7	Grassland	Alpine	Non woody	Field	Yes	Yes	32.49	35.39	32.12
Wang et al., 2014	101.383	37.75	513	-3.7	Grassland	Alpine	Non woody	Field	Yes	Yes	51.38	29.98	18.64
Wang et al., 2014	101.383	37.75	513	-3.7	Grassland	Alpine	Non woody	Field	Yes	Yes	25.22	39.76	35.02
Wang et al., 2014	101.383	37.75	513	-3.7	Grassland	Alpine	Non woody	Field	Yes	Yes	30.54	23.12	46.34
Warren et al., 2006	146.06	-38.3	1227	12.5	Forest	Temperate	Broadleaf evergreen	Field	No	Yes	58.92	5.77	35.31
Warren et al., 2006	146.06	-38.3	1227	12.5	Forest	Temperate	Broadleaf evergreen	Field	No	Yes	47.59	4.03	48.38
Warren et al., 2006	146.06	-38.3	1227	12.5	Forest	Temperate	Broadleaf evergreen	Field	No	Yes	50.8	6.56	42.64
Warren et al., 2006	146.06	-38.3	600	12.5	Forest	Temperate	Broadleaf evergreen	Field	No	Yes	52	2.63	45.38
Warren et al., 2006	146.06	-38.3	600	12.5	Forest	Temperate	Broadleaf evergreen	Field	No	Yes	52.83	5.21	41.96
Warren et al., 2006	146.06	-38.3	600	12.5	Forest	Temperate	Broadleaf evergreen	Field	No	Yes	54.05	4.76	41.19
Warren et al., 2009	NA	NA	NA	NA	NA	NA	NA	Pot	No	Yes	38.71	43.61	17.68
Warren et al., 2009	NA	NA	NA	NA	NA	NA	NA	Pot	No	Yes	41.82	33.22	24.96
Warren et al., 2009	NA	NA	NA	NA	NA	NA	NA	Pot	No	Yes	42	30.18	27.82
Warren et al., 2009	NA	NA	NA	NA	NA	NA	NA	Pot	No	Yes	45.29	21.34	33.37
Warren et al., 2009	NA	NA	NA	NA	NA	NA	NA	Pot	No	Yes	43.43	18.43	38.14
Warren et al., 2009	NA	NA	NA	NA	NA	NA	NA	Pot	No	Yes	42.19	17.37	40.44
Warren et al., 2009	148.533	-36.1	1358	7.7	NA	Temperate	NA	Pot	Yes	Yes	17.16	55.52	27.32
Warren et al., 2009	148.533	-36.1	1358	7.7	NA	Temperate	NA	Pot	Yes	Yes	22.69	51.89	25.42
Warren et al., 2009	148.533	-36.1	1358	7.7	NA	Temperate	NA	Pot	Yes	Yes	34.67	45.11	20.21
Warren et al., 2009	148.533	-36.1	1358	7.7	NA	Temperate	NA	Pot	Yes	Yes	36.6	39.08	24.32
Warren et al., 2007	146.667	-43.067	1600	10.9	Forest	Temperate	Broadleaf evergreen	Field	No	Yes	67.48	5.84	26.68
Warren et al., 2007	146.667	-43.067	1600	10.9	Forest	Temperate	Broadleaf evergreen	Field	No	Yes	67.66	5.92	26.42
Warren et al., 2007	146.667	-43.067	1600	10.9	Forest	Temperate	Conifer	Field	No	Yes	65.92	4.78	29.3
Wei et al., 2015	NA	NA	NA	NA	NA	NA	NA	Pot	Yes	Yes	8.95	77.66	13.39
Wei et al., 2015	NA	NA	NA	NA	NA	NA	NA	Pot	Yes	Yes	18.93	66.96	14.11
Wei et al., 2015	NA	NA	NA	NA	NA	NA	NA	Pot	Yes	Yes	11.94	74.21	13.85
Wiedermann et al., 2009	19.55	64.183	523	1.2	NA	NA	NA	Pot	No	Yes	69.58	27.55	2.87
Wiedermann et al., 2009	14.533	57.1	939	6	NA	NA	NA	Pot	No	Yes	72.47	24.8	2.74
Wiedermann et al., 2009	12.85	57.05	1095	6.4	NA	NA	NA	Pot	No	Yes	81.88	16.14	1.99
Wiedermann et al., 2009	19.55	64.183	523	1.2	NA	NA	NA	Pot	No	Yes	74.8	22.18	3.02
Wiedermann et al., 2009	14.533	57.1	939	6	NA	NA	NA	Pot	No	Yes	77.44	19.07	3.49
Wiedermann et al., 2009	12.85	57.05	1095	6.4	NA	NA	NA	Pot	No	Yes	77.4	19.06	3.55
Wilkinson et al., 2015	355.981	53.236	355.981	9.6	Grassland	Temperate	Non woody	Field	Yes	Yes	60.69	17.42	21.89
Wilkinson et al., 2015	355.981	53.236	355.981	9.6	Grassland	Temperate	Non woody	Field	Yes	Yes	48.88	22.47	28.65
Wilkinson et al., 2015	355.981	53.236	355.969	9.6	Grassland	Temperate	Non woody	Field	Yes	Yes	58.22	25.68	16.11
Wilkinson et al., 2015	355.981	53.236	355.969	9.6	Grassland	Temperate	Non woody	Field	Yes	Yes	59.51	15.18	25.31
Wilkinson et al., 2015	355.981	53.236	355.969	9.6	Grassland	Temperate	Non woody	Field	Yes	Yes	72.29	9.88	17.83
Wilkinson et al., 2015	355.981	53.236	355.969	9.6	Grassland	Temperate	Non woody	Field	Yes	Yes	72.57	7.86	19.57
Wilkinson et al., 2015	355.981	53.236	355.969	9.6	Grassland	Temperate	Non woody	Field	Yes	Yes	20.17	6.37	73.46
Wittich et al., 2015	281.033	-4.117	2230	19	NA	NA	NA	Pot	Yes	Yes	36.84	31.58	31.58
Wittich et al., 2015	281.033	-4.117	2230	19	NA	NA	NA	Pot	Yes	Yes	41.85	12.14	46.01
Wittich et al., 2015	280.933	-3.967	1950	16	NA	NA	NA	Pot	Yes	Yes	40.88	23.72	35.4
Wittich et al., 2015	280.817	-4.117	1950	9	NA	NA	NA	Pot	Yes	Yes	21.31	21.31	57.38
Wittich et al., 2015	280.817	-4.117	1950	9	NA	NA	NA	Pot	Yes	Yes	39.73	24.66	35.62
Wu et al., 2013	103.6	22.817	1447	16	NA	NA	NA	Pot	Yes	Yes	32.62	44.98	22.4
Xi et al., 2017	116.667	43.533	346	0.3	Grassland	Temperate	Non woody	Field	Yes	Yes	13.28	72.17	14.56
Xi et al., 2017	116.667	43.533	346	0.3	Grassland	Temperate	Non woody	Field	Yes	Yes	22.37	64.46	13.17
Xi et al., 2017	116.667	43.533	346	0.3	Grassland	Temperate	Non woody	Field	Yes	Yes	13.88	70.2	15.92
Xi et al., 2017	116.667	43.533	346	0.3	Grassland	Temperate	Non woody	Field	Yes	Yes	12.72	73.5	13.78
Xu et al., 2018	100.433	34.283	490	-0.2	Grassland	Alpine	Non woody	Field	Yes	Yes	42.54	24.95	32.51
Xu et al., 2018	100.433	34.283	490	-0.2	Grassland	Alpine	Non woody	Field	Yes	Yes	53.77	14.2	32.03
Xu et al., 2018	100.433	34.283	490	-0.2	Grassland	Alpine	Non woody	Field	Yes	Yes	40.83	32.5	26.67
Xu et al., 2018	100.433	34.283	490	-0.2	Grassland	Alpine	Non woody	Field	Yes	Yes	40.53	42.48	16.99
Xu et al., 2018	100.433	34.283	490	-0.2	Grassland	Alpine	Non woody	Field	Yes	Yes	31.63	40.09	28.28
Xu et al., 2018	100.433	34.283	490	-0.2	Grassland	Alpine	Non woody	Field	Yes	Yes	48.5	19.47	32.03
Xu et al., 2018	100.433	34.283	490	-0.2	Grassland	Alpine	Non woody	Field	Yes	Yes	38.88	44.9	16.23
Xu et al., 2014	115.467	26.05	1534	19	Forest	(Sub)tropical	Non woody	Field	Yes	Yes	63.29	30.14	6.57
Xu et al., 2014	115.467	26.05	1534	19	Forest	(Sub)tropical	Non woody	Field	Yes	Yes	38.07	46.77	15.16
Xu et al., 2014	115.467	26.05	1534	19	Forest	(Sub)tropical	Non woody	Field	Yes	Yes	40.45	49.73	9.82
Xu et al., 2014	115.467	26.05	1534	19	Forest	(Sub)tropical	Non woody	Field	Yes	Yes	68.68	18.4	12.93
Xu et al., 2011b	101.321	37.602	600	-1.7	Grassland	Alpine	Non woody	Field	Yes	Yes	26.1	63.3	10.6
Xu et al., 2011b	101.321	37.602	600	-1.7	Grassland	Alpine	Non woody	Field	Yes	Yes	54.1	32	14
Xu et al., 2011b	101.321	37.602	600	-1.7	Grassland	Alpine	Non woody	Field	Yes	Yes	49.1	43.1	7.7
Xu et al., 2011b	101.321	37.602	600	-1.7	Grassland	Alpine	Non woody	Field	Yes	Yes	45	31.3	23.8
Xu et al., 2011b	101.321	37.602	600	-1.7	Grassland	Alpine	Non woody	Field	Yes	Yes	35.3	25.6	39.1
Xu et al., 2011b	101.321	37.602	600	-1.7	Grassland	Alpine	Non woody	Field	Yes	Yes	26.5	24.5	49
Xu et al., 2011b	101.321	37.602	600	-1.7	Grassland	Alpine	Non woody	Field	Yes	Yes	26.5	26.1	47.3
Xu et al., 2011b	101.321	37.602	600	-1.7	Grassland	Alpine	Non woody	Field	Yes	Yes	5.3	79.2	15.5
Xu et al., 2011b	101.321	37.602	600	-1.7	Grassland	Alpine	Non woody	Field	Yes	Yes	49.6	23.1	27.3
Zhang et al., 2019	101.2	37.617	560	-1.7	NA	NA	NA	Pot	No	Yes	12.64	14.98	72.37
Zhang et al., 2019	101.2	37.617	560	-1.7	NA	NA	NA	Pot	No	Yes	18.29	13.72	67.99
Zhang et al., 2019	101.2	37.617	560	-1.7	NA	NA	NA	Pot	No	Yes	6.23	12.45	81.32
Zhang et al., 2017	99.85	33.533	353	3	Grassland	Alpine	Non woody	Field	No	Yes	26.9	55.26	17.84
Zhou et al., 2019	128.1	42.4	790	3.6	Forest	Temperate	Broadleaf deciduous	Field	No	Yes	73.35	11.32	15.33
Zhou et al., 2019	128.1	42.4	790	3.6	Forest	Temperate	Conifer	Field	No	Yes	57.89	6.55	35.56
Zhu et al., 2019	124.9	41.85	775	4.7	NA	NA	NA	Pot	Yes	Yes	32.04	19.72	48.24
Zhu et al., 2019	124.9	41.85	775	4.7	NA	NA	NA	Pot	Yes	Yes	12.14	52.6	35.26
Zhu et al., 2019	124.9	41.85	775	4.7	NA	NA	NA	Pot	Yes	Yes	2.63	89.06	8.32
Zhu et al., 2019	124.9	41.85	775	4.7	NA	NA	NA	Pot	Yes	Yes	9.5	66.52	23.98
Zhuang et al., 2019	88.367	45.45	110	7.3	Other	Temperate	Non woody	Field	Yes	Yes	33.12	40.3	26.59
Zhuang et al., 2019	88.367	45.45	110	7.3	Other	Temperate	Non woody	Field	Yes	Yes	29.65	45.89	24.45
Zhuang et al., 2019	88.367	45.45	110	7.3	Other	Temperate	Non woody	Field	Yes	Yes	20.47	43.4	36.13
Zhuang et al., 2019	88.367	45.45	110	7.3	Other	Temperate	Non woody	Field	Yes	Yes	34.16	41.07	24.77
Zhuang et al., 2019	88.367	45.45	110	7.3	Other	Temperate	Non woody	Field	Yes	Yes	33.57	41.07	25.37
Zhuang et al., 2019	88.367	45.45	110	7.3	Other	Temperate	Non woody	Field	Yes	Yes	24.8	39.76	35.43
Zou et al., 2017	103.21	31.41	800	5.9	Forest	Temperate	Conifer	Field	Yes	Yes	25.79	26.76	47.45
Zou et al., 2017	103.21	31.41	800	5.9	Forest	Temperate	Broadleaf deciduous	Field	Yes	Yes	37.08	16.48	46.45
Zou et al., 2017	103.21	31.41	800	5.9	Forest	Temperate	Conifer	Field	Yes	Yes	16.73	15.23	68.05
Zou et al., 2017	103.21	31.41	800	5.9	Forest	Temperate	Broadleaf deciduous	Field	Yes	Yes	17.47	21.83	60.71
Zou et al., 2017	103.21	31.41	800	5.9	Forest	Temperate	Conifer	Field	Yes	Yes	23.05	32.94	44.01
Zou et al., 2017	103.21	31.41	800	5.9	Forest	Temperate	Broadleaf deciduous	Field	Yes	Yes	47.6	23.85	28.55
